# Supplementary material for: A review of the genus Apronopa van Achterberg (Hymenoptera, Braconidae, Alysiinae) with a key to species
Source: Zookeys. 2018 Oct 29;(793):143–55. doi: 10.3897/zookeys.793.29313 (PMC6218561; doi:10.3897/zookeys.793.29313)
Supplement: XML Treatment for Apronopa haeselbarthi [file zookeys.793.29313-treatment2.xml]

<!DOCTYPE tp:taxon-treatment
  PUBLIC "-//TaxonX//DTD Taxonomic Treatment Publishing DTD v0 20100105//EN" "tax-treatment-NSO.dtd">
<tp:taxon-treatment xmlns:tp="http://www.plazi.org/taxpub"><tp:treatment-meta><kwd-group><label>Taxon classification</label><kwd><named-content xmlns:xlink="http://www.w3.org/1999/xlink" content-type="kingdom">Animalia</named-content></kwd><kwd><named-content xmlns:xlink="http://www.w3.org/1999/xlink" content-type="order">Hymenoptera</named-content></kwd><kwd><named-content xmlns:xlink="http://www.w3.org/1999/xlink" content-type="family">Braconidae</named-content></kwd></kwd-group><mixed-citation publication-type="journal"><person-group><name><surname>Peris-Felipo</surname><given-names>Francisco Javier</given-names></name><name><surname>Belokobylskij</surname><given-names>Sergey A.</given-names></name></person-group><article-title>A review of the genus <italic><tp:taxon-name><tp:taxon-name-part taxon-name-part-type="genus" reg="Apronopa">Apronopa</tp:taxon-name-part></tp:taxon-name></italic> van Achterberg (<tp:taxon-name><tp:taxon-name-part taxon-name-part-type="order">Hymenoptera</tp:taxon-name-part></tp:taxon-name>, <tp:taxon-name><tp:taxon-name-part taxon-name-part-type="family">Braconidae</tp:taxon-name-part></tp:taxon-name>, <tp:taxon-name><tp:taxon-name-part taxon-name-part-type="subfamily">Alysiinae</tp:taxon-name-part></tp:taxon-name>) with a key to species</article-title><source>Zookeys</source><day>29</day><month>10</month><year>2018</year><volume>2018</volume><issue>793</issue><fpage>143</fpage><lpage>155</lpage><pub-id pub-id-type="doi">10.3897/zookeys.793.29313</pub-id></mixed-citation></tp:treatment-meta><tp:nomenclature><tp:taxon-name>
                      <tp:taxon-name-part taxon-name-part-type="genus" reg="Apronopa">Apronopa</tp:taxon-name-part>
                      <tp:taxon-name-part taxon-name-part-type="species" reg="haeselbarthi">haeselbarthi</tp:taxon-name-part>
                    </tp:taxon-name><tp:taxon-authority>van Achterberg, 1980</tp:taxon-authority><xref ref-type="fig" rid="F1">Figs 1</xref><xref ref-type="fig" rid="F2">, 2</xref><tp:nomenclature-citation-list><tp:nomenclature-citation><tp:taxon-name>
                          <tp:taxon-name-part taxon-name-part-type="genus" reg="Apronopa">Apronopa</tp:taxon-name-part>
                          <tp:taxon-name-part taxon-name-part-type="species" reg="haeselbarthi">haeselbarthi</tp:taxon-name-part>
                        </tp:taxon-name><comment>van Achterberg, 1980: 75; <xref ref-type="bibr" rid="B11">Tobias 1986</xref>: 195; <xref ref-type="bibr" rid="B6">Fischer 1991</xref>: 9; <xref ref-type="bibr" rid="B13">Yu et al. 2016</xref>.</comment></tp:nomenclature-citation></tp:nomenclature-citation-list></tp:nomenclature><tp:treatment-sec sec-type="type material" id="SECID0EPHAC"><title>Type material.</title><p>Holotype: female, Germany, Dransfeld, B/L 2.vi.1966 (Haeselbarth leg.) (<named-content xmlns:xlink="http://www.w3.org/1999/xlink" content-type="dwc:institutional_code" xlink:type="simple">ZISP</named-content>). Paratypes: 1 female, 1 male, Germany, Schotten, Hessen, Fi., Streu, v.1967 (Haeselbarth leg.) (♀ in <named-content xmlns:xlink="http://www.w3.org/1999/xlink" content-type="dwc:institutional_code" xlink:type="simple">RMNH</named-content>, ♂ in <named-content xmlns:xlink="http://www.w3.org/1999/xlink" content-type="dwc:institutional_code" xlink:type="simple">ZISP</named-content>).</p><p><bold>Description.</bold> Female (holotype).</p><p><bold><italic>Head.</italic></bold> In dorsal view, 1.6 times as wide as long, 1.2 times as wide as mesoscutum, smooth, with temple rounded behind eyes. Eye in lateral view 1.3 times as high as wide and 1.5 times as wide as temple medially. POL equal to OD; OOL 2.5 times OD. Face 1.9 times as wide as high; inner margins of eyes subparallel. Clypeus 2.5 times as wide as high, slightly concave ventrally. Paraclypeal fovea almost reaching half distance between clypeus and inner border of eye. Mandible almost parallel-sided, about as long as its maximum width. Upper tooth small; middle tooth rather wide and short, weakly directed upwards; lower tooth wide, curved and obtuse. Antenna more than 9-segmented (apical segments missing). Scape 1.8 times as long as pedicel. First flagellar segment 2.2 times as long as its apical width, 1.3 times as long as second segment. Second flagellar segment 1.6 times, third to seventh segments 1.3–1.5 times as long as their maximum width.</p><p><bold><italic>Mesosoma.</italic></bold> In lateral view about as long as high. Mesoscutum (dorsal view) about as long as its maximum width, smooth, sparsely setose. Notauli present on horizontal surface of mesoscutum reaching anterior two-third of mesoscutum. Prescutellar depression smooth, with median and lateral carinae, 2.8 times as long as its maximum width. Precoxal sulcus wide, smooth, not reaching anterior and posterior margins of mesopleuron. Posterior mesopleural furrow weakly crenulate. Propodeum sculptured, with several small smooth areas. Propodeal spiracles very small, its diameter 0.2 times as large as distance from spiracle to anterior margin of propodeum.</p><p><bold><italic>Wings.</italic></bold> Length of forewing 2.4 times its maximum width. Marginal cell 4.2 times as long as its maximum width, ending almost on apex of wing. Vein 3-SR 1.5 times as long as vein 2-SR. Vein SR1 2.8 times as long as vein 3-SR. First subdiscal cell 3.0 times as long as its maximum width. Hindwing 4.3 times as long as its maximum width.</p><p><bold><italic>Legs.</italic></bold> Hind femur 4.0 times as long as its maximum width. Hind tibia weakly widening towards apex, 8.5 times as long as its maximum subapical width, about as long as hind tarsus. First segment of hind tarsus 1.8 times as long as second segment.</p><p><bold><italic>Metasoma.</italic></bold> First tergite weakly and curvedly widening towards apex, 1.1 times as long as its apical width, rugose-reticulate. Second tergite distinctly striate with reticulation in two-thirds baso-medially. Ovipositor 3.6 times as long as first tergite, almost as long as metasoma, 2.2 times as long as hind femur.</p><p><bold><italic>Colour.</italic></bold> Body, flagellar segments of antenna and pterostigma dark brown to black. Mandible and legs brown. First metasomal tergite similar in colour to second and third tergites. Wings almost hyaline.</p><p><bold><italic>Length.</italic></bold> Body 2.5 mm, forewing 3.0 mm, hindwing 2.2 mm.</p><fig id="F1" position="float" orientation="portrait"><label>Figure 1.</label><caption><p><italic><tp:taxon-name><tp:taxon-name-part taxon-name-part-type="genus" reg="Apronopa">Apronopa</tp:taxon-name-part><tp:taxon-name-part taxon-name-part-type="species" reg="haeselbarthi">haeselbarthi</tp:taxon-name-part></tp:taxon-name></italic> van Achterberg, 1980 (female, holotype) <bold>A</bold> Habitus, lateral view <bold>B</bold> Head and mesosoma, lateral view <bold>C</bold> Mandible <bold>D</bold> Antenna <bold>E</bold> Face, frontal view <bold>F</bold> Head, dorsal view.</p></caption><graphic xmlns:xlink="http://www.w3.org/1999/xlink" xlink:href="zookeys-793-143-g001.jpg" position="float" orientation="portrait" xlink:type="simple" id="oo_239105.jpg"/></fig><fig id="F2" position="float" orientation="portrait"><label>Figure 2.</label><caption><p><italic><tp:taxon-name><tp:taxon-name-part taxon-name-part-type="genus" reg="Apronopa">Apronopa</tp:taxon-name-part><tp:taxon-name-part taxon-name-part-type="species" reg="haeselbarthi">haeselbarthi</tp:taxon-name-part></tp:taxon-name></italic> van Achterberg, 1980 (female, holotype) <bold>A</bold> Mesonotum, dorsal view <bold>B</bold> Propodeum, dorsal view <bold>C</bold> Metasoma, dorsal view <bold>D</bold> Hind leg, metasoma and ovipositor, lateral view <bold>E</bold> Forewing.</p></caption><graphic xmlns:xlink="http://www.w3.org/1999/xlink" xlink:href="zookeys-793-143-g002.jpg" position="float" orientation="portrait" xlink:type="simple" id="oo_239106.jpg"/></fig></tp:treatment-sec><tp:treatment-sec sec-type="variation" id="SECID0E6LAC"><title>Variation.</title><p>Length of body 2.0–2.5 mm, forewing 2.0–3.0 mm. Antennae with 23 segments.</p><p><bold><italic>Male.</italic></bold> Body length 1.9 mm. Forewing length 2.4 mm. Otherwise similar to female.</p><!--PageBreak--></tp:treatment-sec><tp:treatment-sec sec-type="Comparative diagnosis" id="SECID0EMMAC"><title>Comparative diagnosis.</title><p>This species is similar to <italic><tp:taxon-name><tp:taxon-name-part taxon-name-part-type="genus" reg="Apronopa">A.</tp:taxon-name-part><tp:taxon-name-part taxon-name-part-type="species" reg="ussuricola">ussuricola</tp:taxon-name-part></tp:taxon-name></italic> Belokobylskij, 1998 (Russia), but differs from it in having the eye in lateral view 1.5 times as wide as temple medially (1.2 times in <italic><tp:taxon-name><tp:taxon-name-part taxon-name-part-type="genus" reg="Apronopa">A.</tp:taxon-name-part><tp:taxon-name-part taxon-name-part-type="species" reg="ussuricola">ussuricola</tp:taxon-name-part></tp:taxon-name></italic>), face 1.9 times as wide as high, distinctly and densely punctate-rugulose (1.6 times and weakly and sparsely punctate-rugulose in <italic><tp:taxon-name><tp:taxon-name-part taxon-name-part-type="genus" reg="Apronopa">A.</tp:taxon-name-part><tp:taxon-name-part taxon-name-part-type="species" reg="ussuricola">ussuricola</tp:taxon-name-part></tp:taxon-name></italic>), clypeus 2.5 times as wide as high (3.0 times in <italic><tp:taxon-name><tp:taxon-name-part taxon-name-part-type="genus" reg="Apronopa">A.</tp:taxon-name-part><tp:taxon-name-part taxon-name-part-type="species" reg="ussuricola">ussuricola</tp:taxon-name-part></tp:taxon-name></italic>), vein 3-SR 1.5 times as long as vein 2-SR (2.0 times in <italic><tp:taxon-name><tp:taxon-name-part taxon-name-part-type="genus" reg="Apronopa">A.</tp:taxon-name-part><tp:taxon-name-part taxon-name-part-type="species" reg="ussuricola">ussuricola</tp:taxon-name-part></tp:taxon-name></italic>), and ovipositor 3.6 times as long as first metasomal tergite (2.1 times in <italic><tp:taxon-name><tp:taxon-name-part taxon-name-part-type="genus" reg="Apronopa">A.</tp:taxon-name-part><tp:taxon-name-part taxon-name-part-type="species" reg="ussuricola">ussuricola</tp:taxon-name-part></tp:taxon-name></italic>).</p></tp:treatment-sec><tp:treatment-sec sec-type="distribution" id="SECID0EUOAC"><title>Distribution.</title><p>Germany, Slovakia.</p><!--PageBreak--></tp:treatment-sec><ref-list><ref id="B11"><mixed-citation xmlns:xlink="http://www.w3.org/1999/xlink" xlink:type="simple"><person-group><name name-style="western"><surname>Tobias</surname><given-names>VI</given-names></name></person-group> (<year>1986</year>) <article-title>Subfamily <tp:taxon-name><tp:taxon-name-part taxon-name-part-type="subfamily">Alysiinae</tp:taxon-name-part></tp:taxon-name>.</article-title> In: <person-group><name name-style="western"><surname>Medvedev</surname><given-names>GS</given-names></name></person-group> (<role>Ed.</role>) <issue-title>Opredelitel’ nasekomykh Evropeyskoy chasti SSSR [Key to insects of the USSR European part], Vol.</issue-title><source>3, Part 5, Nauka, Leningrad</source>, <fpage>100</fpage>–<lpage>231</lpage>. <ext-link xlink:type="simple" ext-link-type="doi" xlink:href="10.5962/bhl.title.46334">https://doi.org/10.5962/bhl.title.46334</ext-link> [In Russian]</mixed-citation></ref><ref id="B6"><mixed-citation xmlns:xlink="http://www.w3.org/1999/xlink" xlink:type="simple"><person-group><name name-style="western"><surname>Fischer</surname><given-names>M</given-names></name></person-group> (<year>1991</year>) <article-title>Integration einiger Gattungen der <tp:taxon-name><tp:taxon-name-part taxon-name-part-type="tribe">Alysiini</tp:taxon-name-part></tp:taxon-name> in ein diagnostisches System (<tp:taxon-name><tp:taxon-name-part taxon-name-part-type="order">Hymenoptera</tp:taxon-name-part></tp:taxon-name>, <tp:taxon-name><tp:taxon-name-part taxon-name-part-type="family">Braconidae</tp:taxon-name-part></tp:taxon-name>, <tp:taxon-name><tp:taxon-name-part taxon-name-part-type="subfamily">Alysiinae</tp:taxon-name-part></tp:taxon-name>).</article-title><source>Linzer Biologische Beiträge</source><volume>23</volume>(<issue>1</issue>): <fpage>3</fpage>–<lpage>35</lpage>.</mixed-citation></ref><ref id="B13"><mixed-citation xmlns:xlink="http://www.w3.org/1999/xlink" xlink:type="simple"><person-group><name name-style="western"><surname>Yu</surname><given-names>DS</given-names></name><name name-style="western"><surname>Achterberg</surname><given-names>C van</given-names></name><name name-style="western"><surname>Horstmann</surname><given-names>K</given-names></name></person-group> (<year>2016</year>) Taxapad 2016, <tp:taxon-name><tp:taxon-name-part taxon-name-part-type="superfamily">Ichneumonoidea</tp:taxon-name-part></tp:taxon-name> 2015. Database on flash-drive. Ottawa, Ontario.</mixed-citation></ref></ref-list></tp:taxon-treatment>
