# Supplementary material for: A review of the genus Apronopa van Achterberg (Hymenoptera, Braconidae, Alysiinae) with a key to species
Source: Zookeys. 2018 Oct 29;(793):143–55. doi: 10.3897/zookeys.793.29313 (PMC6218561; doi:10.3897/zookeys.793.29313)
Supplement: XML Treatment for Apronopa ussuricola [file zookeys.793.29313-treatment4.xml]

<!DOCTYPE tp:taxon-treatment
  PUBLIC "-//TaxonX//DTD Taxonomic Treatment Publishing DTD v0 20100105//EN" "tax-treatment-NSO.dtd">
<tp:taxon-treatment xmlns:tp="http://www.plazi.org/taxpub"><tp:treatment-meta><kwd-group><label>Taxon classification</label><kwd><named-content xmlns:xlink="http://www.w3.org/1999/xlink" content-type="kingdom">Animalia</named-content></kwd><kwd><named-content xmlns:xlink="http://www.w3.org/1999/xlink" content-type="order">Hymenoptera</named-content></kwd><kwd><named-content xmlns:xlink="http://www.w3.org/1999/xlink" content-type="family">Braconidae</named-content></kwd></kwd-group><mixed-citation publication-type="journal"><person-group><name><surname>Peris-Felipo</surname><given-names>Francisco Javier</given-names></name><name><surname>Belokobylskij</surname><given-names>Sergey A.</given-names></name></person-group><article-title>A review of the genus <italic><tp:taxon-name><tp:taxon-name-part taxon-name-part-type="genus" reg="Apronopa">Apronopa</tp:taxon-name-part></tp:taxon-name></italic> van Achterberg (<tp:taxon-name><tp:taxon-name-part taxon-name-part-type="order">Hymenoptera</tp:taxon-name-part></tp:taxon-name>, <tp:taxon-name><tp:taxon-name-part taxon-name-part-type="family">Braconidae</tp:taxon-name-part></tp:taxon-name>, <tp:taxon-name><tp:taxon-name-part taxon-name-part-type="subfamily">Alysiinae</tp:taxon-name-part></tp:taxon-name>) with a key to species</article-title><source>Zookeys</source><day>29</day><month>10</month><year>2018</year><volume>2018</volume><issue>793</issue><fpage>143</fpage><lpage>155</lpage><pub-id pub-id-type="doi">10.3897/zookeys.793.29313</pub-id></mixed-citation></tp:treatment-meta><tp:nomenclature><tp:taxon-name>
                      <tp:taxon-name-part taxon-name-part-type="genus" reg="Apronopa">Apronopa</tp:taxon-name-part>
                      <tp:taxon-name-part taxon-name-part-type="species" reg="ussuricola">ussuricola</tp:taxon-name-part>
                    </tp:taxon-name><tp:taxon-authority>Belokobylskij, 1998</tp:taxon-authority><xref ref-type="fig" rid="F5">Figs 5</xref><xref ref-type="fig" rid="F6">, 6</xref><tp:nomenclature-citation-list><tp:nomenclature-citation><tp:taxon-name>
                          <tp:taxon-name-part taxon-name-part-type="genus" reg="Apronopa">Apronopa</tp:taxon-name-part>
                          <tp:taxon-name-part taxon-name-part-type="species" reg="ussuricola">ussuricola</tp:taxon-name-part>
                        </tp:taxon-name><comment>Belokobylskij, 1998: 217; <xref ref-type="bibr" rid="B13">Yu et al. 2016</xref>.</comment></tp:nomenclature-citation></tp:nomenclature-citation-list></tp:nomenclature><tp:treatment-sec sec-type="type material" id="SECID0EOJAE"><title>Type material.</title><p>Holotype: female, Primorskiy kray, env. Ussuriysk, dry meadow, 15.vi.1993 (S. Belokobylskij leg.) (<abbrev xmlns:xlink="http://www.w3.org/1999/xlink" content-type="institution" xlink:title="Zoological Institute of the Russian Academy of Sciences" id="ABBRID0EUJAE" xlink:type="simple">ZISP</abbrev>).</p><!--PageBreak--></tp:treatment-sec><tp:treatment-sec sec-type="description" id="SECID0E1JAE"><title>Description.</title><p>Female (holotype).</p><p><bold><italic>Head.</italic></bold> In dorsal view, 1.8 times as wide as long, 1.4 times as wide as mesoscutum, smooth, with temple rounded behind eyes. Eye in lateral view 1.4 times as high as wide and 1.2 times as wide as temple medially. POL equal to OD; OOL 3.0 times OD. Face 1.6 times as wide as high; inner margins of eyes subparallel. Clypeus 3.0 times as wide as high, slightly concave ventrally. Paraclypeal fovea not reaching middle distance between clypeus and inner border of eye. Mandible almost parallel-sided, as long as its maximum width. Upper tooth very small; middle tooth rather wider and short, directed forwards; lower <!--PageBreak-->tooth wide, curved and obtuse. Antenna more than 27-segmented (apical segments missing). Scape 1.1 times as long as pedicel. First flagellar segment 2.0 times as long as its apical width, 1.3 times as long as second segment. Second flagellar segment 1.3 times as long as its maximum width, third to 25<sup>th</sup> segments 1.2–1.4 times as long as their maximum width.</p><p><bold><italic>Mesosoma.</italic></bold> In lateral view 1.1 times as long as high. Mesoscutum (dorsal view) 0.9 times as long as its maximum width. Notauli present on horizontal surface of mesoscutum reaching two-thirds of mesoscutum. Prescutellar depression smooth, with median <!--PageBreak-->and lateral carinae, about 2.0 times as long as its maximum width. Precoxal sulcus rather wide, crenulate, not reaching anterior and posterior margins of mesopleuron. Posterior mesopleural furrow shortly crenulate. Propodeum rugose-reticulate, with smooth latero-medial areas. Propodeal spiracles rather small, its diameter 0.4 times as large as distance from spiracle to anterior margin of propodeum.</p><p><bold><italic>Wings.</italic></bold> Length of forewing 2.2 times its maximum width. Marginal cell 4.5 times as long as its maximum width, ending on apex of wing. Vein 3-SR 2.0 times as long as vein 2-SR. Vein SR1 2.6 times as long as vein 3-SR. First subdiscal cell 2.5 times as long as its maximum width. Hindwing 5.0 times as long as its maximum width.</p><p><bold><italic>Legs.</italic></bold> Hind femur 4.0 times as long as its maximum width. Hind tibia weakly widened at apex, 7.8 times as long as its maximum subapical width, about as long as hind tarsus. First segment of hind tarsus 1.7 times as long as second segment.</p><p><bold><italic>Metasoma.</italic></bold> First tergite weakly widening towards apex, about as long as its apical width, rugose-reticulate. Second tergite in baso-medial half striate with reticulation. Ovipositor 2.1 times as long as first tergite, 1.1 times as long as metasoma, 3.4 times as long as hind femur.</p><p><bold><italic>Colour.</italic></bold> Body, flagellar segments of antenna and pterostigma brown to dark brown. Mandible, scape, pedicel and legs light brown. First metasomal tergite similar in colour to second and third tergites. Wings almost hyaline.</p><p><bold><italic>Length.</italic></bold> Body 2.0 mm, forewing 2.4 mm, hindwing 1.5 mm.</p><p><bold><italic>Male.</italic></bold> Unknown.</p><fig id="F5" position="float" orientation="portrait"><label>Figure 5.</label><caption><p><italic><tp:taxon-name><tp:taxon-name-part taxon-name-part-type="genus" reg="Apronopa">Apronopa</tp:taxon-name-part><tp:taxon-name-part taxon-name-part-type="species" reg="ussuricola">ussuricola</tp:taxon-name-part></tp:taxon-name></italic> Belokobylskij, 1998 (female, holotype) <bold>A</bold> Habitus, lateral view <bold>B</bold> Head, lateral view <bold>C</bold> Mandible <bold>D</bold> Antenna <bold>E</bold> Face, frontal view <bold>F</bold> Head, dorsal view.</p></caption><graphic xmlns:xlink="http://www.w3.org/1999/xlink" xlink:href="zookeys-793-143-g005.jpg" position="float" orientation="portrait" xlink:type="simple" id="oo_239109.jpg"/></fig><fig id="F6" position="float" orientation="portrait"><label>Figure 6.</label><caption><p><italic><tp:taxon-name><tp:taxon-name-part taxon-name-part-type="genus" reg="Apronopa">Apronopa</tp:taxon-name-part><tp:taxon-name-part taxon-name-part-type="species" reg="ussuricola">ussuricola</tp:taxon-name-part></tp:taxon-name></italic> Belokobylskij, 1998 (female, holotype) <bold>A</bold> Mesosoma, lateral view <bold>B</bold> Mesonotum, dorsal view <bold>C</bold> Propodeum, dorsal view <bold>D</bold> Metasoma, dorsal view <bold>E</bold> Hind leg, metasoma and ovipositor, lateral view <bold>F</bold> Fore- and hindwings.</p></caption><graphic xmlns:xlink="http://www.w3.org/1999/xlink" xlink:href="zookeys-793-143-g006.jpg" position="float" orientation="portrait" xlink:type="simple" id="oo_239110.jpg"/></fig></tp:treatment-sec><tp:treatment-sec sec-type="Comparative diagnosis" id="SECID0EFOAE"><title>Comparative diagnosis.</title><p>This species is similar to <italic><tp:taxon-name><tp:taxon-name-part taxon-name-part-type="genus" reg="Apronopa">Apronopa</tp:taxon-name-part><tp:taxon-name-part taxon-name-part-type="species" reg="haeselbarthi">haeselbarthi</tp:taxon-name-part></tp:taxon-name></italic> van Achterberg, 1980 (Slovakia and Germany); differences between both species are showed under the description of the latter species.</p></tp:treatment-sec><tp:treatment-sec sec-type="distribution" id="SECID0EWOAE"><title>Distribution.</title><p>Russia (south of Far East).</p></tp:treatment-sec><ref-list><ref id="B13"><mixed-citation xmlns:xlink="http://www.w3.org/1999/xlink" xlink:type="simple"><person-group><name name-style="western"><surname>Yu</surname><given-names>DS</given-names></name><name name-style="western"><surname>Achterberg</surname><given-names>C van</given-names></name><name name-style="western"><surname>Horstmann</surname><given-names>K</given-names></name></person-group> (<year>2016</year>) Taxapad 2016, <tp:taxon-name><tp:taxon-name-part taxon-name-part-type="superfamily">Ichneumonoidea</tp:taxon-name-part></tp:taxon-name> 2015. Database on flash-drive. Ottawa, Ontario.</mixed-citation></ref></ref-list></tp:taxon-treatment>
